# Supplementary material for: Construction of N-Aryl-Substituted Pyrrolidines by Successive Reductive Amination of Diketones via Transfer Hydrogenation
Source: Molecules. 2024 May 30;29(11):2565. doi: 10.3390/molecules29112565 (PMC11173526; doi:10.3390/molecules29112565)
Supplement: Supplementary file 1 [file molecules-29-02565-s001.zip]

Archive with 1 entries (1 files):
- molecules-3011407-supplementary.pdf
